# Supplementary material for: Sulfur Analogs of the Core Formose Cycle: A Free Energy Map
Source: Life (Basel). 2024 Dec 24;15(1):1. doi: 10.3390/life15010001 (PMC11766735; doi:10.3390/life15010001)
Supplement: Supplementary file 1 [file life-15-00001-s001.zip]

Archive with 1 entries (1 files):
- life-3366078-supplementary.pdf
